# Supplementary material for: PyFuRNAce: an integrated design engine for RNA origami
Source: Nat Commun. 2025 Dec 1;16:10815. doi: 10.1038/s41467-025-66290-x (PMC12669765; doi:10.1038/s41467-025-66290-x)
Supplement: Supplementary file 6 — Supplementary Data 1 [file 41467_2025_66290_MOESM6_ESM.txt]

>RNA filament
TAATACGACTCACTATAGGGACCAGGCACAGTGCTAATCAGTGAAGCGCTGTGTCTCCAGAGGACTTCGGTTCTCTGCTGCACCGATGCTTCGGCATTGGTCGGCGGATTTCGATCTGCCGCCTTTGCCGCTTCGGCGGTGGACCTCTCCCAAGGCATTCGTGCTTTGGCCGATCAGATTCGTCTGGTCGTGCGGTGAATGCCAACCAGTAAGGTATTCGCCGCATCCTGTCCTTAGTTTATACTTCCTTCTACTCTTTAGGTCGTGAGAAATACTGGATCTCATGACTTACGATAAGACTTCGGTCTTGTCCCGGCTTCGCCTTTCGAGGTGAAGGTTTGGCGTTCGCGCTAAACGGCGAATGGGTTCGCCCGTTCGGGCCTCCAGAGTGGTTCGCCACTTTGCAGTCTTAGTTCGCTAGGACTTTATGCGGATCCGAACACTGAACGGGTCCGTATAAATGTTATGTTCGAAATGTACCATCGGACATAGCATGCGTTCCAAGATCAACTAGCAAGATTTTGGAGCGGAGGAACGGCAGTACAACTGACTAGTGCTGCTGTTGGCCCTTTTGGCAATAGGAGAGCCGAAAGGGTCCCAGAATTAGGGCTAACCTATCAAGTCCTAGTTCTCCCTGGGGAGGGGCTAAAACAACGCATTAGTCCCTTCGGCTAGTTTCTCAAATGCAGAATGAGGAACTAGCAGGAGTGGAAGGGAGTATAAGCTAGGGACGGGAGGTCCGGCTCGACAATCTGCAAGTCGAGCTGGACGAGAATTGCCCCGCAAGCGTTGAGTGGGGTAATAAGGGACGTTCAAGATAGGAGAATGTCCTTTGGTGGGAGAAATCAACTCCTAAGGTTTCTTCCAGGGCAGGACTCACAGTAAAGTCAGAACTGTGGGTCGCAATAGACTGCGAATGCTAGACGTAGTCTGTTGGGTTCCGTACGCAAGGTACAAGTGTAC

>Filament-primer-FWD
TAATACGACTCACTATAGGGACCAGGC 
>Filament-primer-REV
GTACACTTGTACCTTGCGTACGGAACC 


>Large rectangular RNA origami (Rect-10H-3X)
TAATACGACTCACTATAGGGAGACACTGTACTTATCTCCAATTCCACTCTCTTCCTCGCAGGCTCGGAAAACACAAGATTTCGAGCTTGCCGCTTTAATGACGAAGCTGTAACGTTATTAGAGCCGCAGCCGAGGGTAAGTTGCGAACCTTCGGTTGCCACCAGTGCGCACAAGCTTACAGTGCGCATTGGTCCCGCGGAATTCAAAGCTATCATGGATTCTGCGGCGCTACAGTAGCGAATACCGTACGCTGCTGTGGCCCGAAGAGATCGGAATAGGTCACCGATCTTTTCGCCACTGTGGGATGAAAGGTGTACGTCCCATAGTGATCTCTAGAGTGAAGTTAGCACACTTTAGGGATAGGGCTTGTTCGCAGGCCCTGGGGTCAAGTTCGCTTGGCCCGGAATGTGATTCGTCATATTCGGTGCTTCCTTCGGGAGGCACGGCTTCGGATTCGTCCGGAGCGTCGGCCGCTTCGGCGGTCGAGGGAAGCTTTTCGAAGTTTCCGGCCAGGACTTCGGTCTTGGCGTTATAGGCTTCGGCCTGTAAGGGGAACATTCGTGTTTCCCGGGGAGAGGGTGGGATTGGGGATAGGTACGGTGGACTACATTATACTTATCAAGTATCATTTACGTACTACCCTTCACTTACATCCACTGGAAATCTCCGTGACGGGCTGTCGAGTAGAGTGTGGGCTCCCACTATTCGTGGTGGGAGACGGTCGGGTCCAGCTCGTTACCCACTAACTTTCGAGTTGGTGCACGGCTCTTTCGAGAGTCGTCCTCGGAGCTTCGGCTTCGAGCTCTAGCAATTCGTTGTTAGACAAGGTAACTTCGGTTACTTTCCTCTTTTCTTCGGAAGAGAGCTTCTGGCCTTCGGGCTAGAACCGTTCTGTTTCGACAGGACGACCTGATATTCGTATCGGGTAAGGCCAATGTGTAAATACCCAACACGTTGGCTTTGAAGAATATGGGCAATAGCGAAGCTCATGTTCTTGGCTGCCTGCGGCAAGTGCAAAGCCGTAGGCAGCGGGATGCTCAGAGAAATCGGAACTTTGAGCGTCCGGCACTTCTCGGGAACATCGAACCCGGGAAGTGCGAGATGTGAGGGCAAACGATCAGCCTTCACGTCTGAGTGTTGATCACAATGGATCAGTGGTCAACGCTGCGGGCTTCGCAGAACACTCAACTGTGAAGTCCGGGGCTGTGGTTGCAAGTCTGAAGCAATCACAGCCGGAGGTTTCCGGTGGGTGTGAGTGAGGGGTGGTCCATGTCGTTAGGAATCAGACACCTAACGGCATGCGATGGTCGGTCAAATGAGTGATGATCGACCGTCCGTTCGGTACGGAAAGATCCAATCCGTACTGAACCCTGGCATCCGGGAAGATCGTACCTGGATGTCAGCCTCTATAGTGGGAATCGATGACCTACTATGGAGCTGTTAACGAGCGAATCCGATACGCTTGTTAGCACTGGGTACTTACGAATTGCACACGTGGGTGCTTACCTCATGAACGCGAATCGCTAACGCGTTCGTGAGCTTGCGCGCGTTAAGGGTATAAACGTGCGCGAGGTCGGTTAGCGCGAATCCGTTACGTGCTAGCCGACGCGAGCCATAGAGAAATACGCACTCTGTGGCTTGGGCACACCTTTGCAACAAAGCAGCAAGGGTGTGCGATAATGATTGCCAAGTGACAAGGCGATCGTTATGACTTGTGAGGACAAGTACTGAGTTCTCGCAAGTGCCATTGTGCTGGAATAAGGCACCAGTACAATGGGGCCTTTACTGTTAAAAGGAGAAATAGTAAGGGCGCACAACGGCATTAAATCTGCAAATGTCGTTGTGGCAACGGCGTGATAACTTGCTAATCATGCCGTTGACGTAGATGATGCTTGATGAGTATGATGTGGTCGCGGTTCCTCGACAAAGCAAGAGTCGGGGAATCGGGGAGTCTCAAGGAAGCAGATACTTTGAGATTCCGTGGTCGGCGAGGAACTCCTTACCTTGCCGGCCAGGCCGTCGTGGCGAAGCCTTAACGCTACGATGGCGGTTATGCTCCGGAACAGTACACTGGAGCGTAACGCGTGCGATTCAGAATGTCACACTGAGTCGCGCGGTTTTCGTGCTGGAAGCTTTGACTAGCACGGAAAGGCGATACGTGAGAAGCGTATACTCATGTATTGCGGCTTGGACCGGAAAACGGAACCGGTCCGAGCCGTTCTTTCCGGGGAAGCTAACACCCTGGAGAGAACCCGGGTCAGATACAAACACCTAGTGTCTGATCCGCGGTGCTTGGGGTAAGACCTAAACCCTAAGTACCCCAGTGCATCTCCAAACGGTAAGGGGATGTACTGCTCGGTCAAGACCAAGATAGCAGGTTTTGATCGACCATGCCAGATGCAAGTAAGCAGCGTCTGGTATGCGGCTCGGGAGTCAACGCAACAGACTTCCGAGCCCACTGGTAGGGTCAATACAGCAGACCTTACCAGTCTTTCCCAGTGTGAACTTGTGACATACT


>Rect-10H-3X-primer-FWD
TAATACGACTCACTATAGGGAGACACTGTACTTATCTC
>Rect-10H-3X-primer-REV
AGTATGTCACAAGTTCACACTGGGAAAGA

>Droplet-5-in-arm 
GGGCATTCTAATACGACTCACTATAGGCAGCCGAGCAAGTCCTGTTTTCGACGAGTGATTCTAGTCGCATCGCGAAAGCGGCTAGAGTCACTTGTCGAGAACTGCCGTGTTGGAGACGGTCGGGTCCAGACTTGATCGCGAAACGAGTCTGTCGAGTAGAGTGTGGGCTCCAACATGGCTGGATTTGCTTGGCTGCCGATGTCACATCGCGAAAGTGGCATC 
>Droplet-5-in-core 
GGGCATTCTAATACGACTCACTATAGGATTTGCTTGGCTGTTGATGTCACATCGCGAAAGTGGCATCAGCAGCCGAGCAAGTCCTGTTTTCGACGAGTGATTCTAGTCGCATCGCGAAAGCGGCTAGAGTCACTTGTCGAGAACTGCCGTGTTGGAGACGGTCGGGTCCAGACTTGATCGCGAAACGAGTCTGTCGAGTAGAGTGTGGGCTCCAACATGGC
