# Supplementary material for: PyFuRNAce: an integrated design engine for RNA origami
Source: Nat Commun. 2025 Dec 1;16:10815. doi: 10.1038/s41467-025-66290-x (PMC12669765; doi:10.1038/s41467-025-66290-x)
Supplement: Supplementary file 7 — Source Data [file 41467_2025_66290_MOESM7_ESM.zip]

Archive with 8 entries (7 files):
- Source_Data/
- __MACOSX/._Source_Data
- Source_Data/.DS_Store
- __MACOSX/Source_Data/._.DS_Store
- Source_Data/source_data_dna_sequences.xlsx
- __MACOSX/Source_Data/._source_data_dna_sequences.xlsx
- Source_Data/source_data_plate_reader.xlsx
- __MACOSX/Source_Data/._source_data_plate_reader.xlsx
