# Supplementary material for: PyFuRNAce: an integrated design engine for RNA origami
Source: Nat Commun. 2025 Dec 1;16:10815. doi: 10.1038/s41467-025-66290-x (PMC12669765; doi:10.1038/s41467-025-66290-x)
Supplement: Supplementary file 7 — Source Data [file 41467_2025_66290_MOESM7_ESM.zip › Source_Data/source_data_dna_sequences.xlsx]

## Sheet: Figure 5
Name of structure	DNA sequences
Filaments	TAATACGACTCACTATAGGGACCAGGCACAGTGCTAATCAGTGAAGCGCTGTGTCTCCAGAGGACTTCGGTTCTCTGCTGCACCGATGCTTCGGCATTGGTCGGCGGATTTCGATCTGCCGCCTTTGCCGCTTCGGCGGTGGACCTCTCCCAAGGCATTCGTGCTTTGGCCGATCAGATTCGTCTGGTCGTGCGGTGAATGCCAACCAGTAAGGTATTCGCCGCATCCTGTCCTTAGTTTATACTTCCTTCTACTCTTTAGGTCGTGAGAAATACTGGATCTCATGACTTACGATAAGACTTCGGTCTTGTCCCGGCTTCGCCTTTCGAGGTGAAGGTTTGGCGTTCGCGCTAAACGGCGAATGGGTTCGCCCGTTCGGGCCTCCAGAGTGGTTCGCCA…
Filament-primer-FWD	TAATACGACTCACTATAGGGACCAGGC
Filament-primer-REV	GTACACTTGTACCTTGCGTACGGAACC
Large RNA origami	TAATACGACTCACTATAGGGAGACACTGTACTTATCTCCAATTCCACTCTCTTCCTCGCAGGCTCGGAAAACACAAGATTTCGAGCTTGCCGCTTTAATGACGAAGCTGTAACGTTATTAGAGCCGCAGCCGAGGGTAAGTTGCGAACCTTCGGTTGCCACCAGTGCGCACAAGCTTACAGTGCGCATTGGTCCCGCGGAATTCAAAGCTATCATGGATTCTGCGGCGCTACAGTAGCGAATACCGTACGCTGCTGTGGCCCGAAGAGATCGGAATAGGTCACCGATCTTTTCGCCACTGTGGGATGAAAGGTGTACGTCCCATAGTGATCTCTAGAGTGAAGTTAGCACACTTTAGGGATAGGGCTTGTTCGCAGGCCCTGGGGTCAAGTTCGCTTGG…
Rect-10H-3X-primer-FWD	TAATACGACTCACTATAGGGAGACACTGTACTTATCTC
Rect-10H-3X-primer-REV	AGTATGTCACAAGTTCACACTGGGAAAGA
Droplet-5-in-arm	GGGCATTCTAATACGACTCACTATAGGCAGCCGAGCAAGTCCTGTTTTCGACGAGTGATTCTAGTCGCATCGCGAAAGCGGCTAGAGTCACTTGTCGAGAACTGCCGTGTTGGAGACGGTCGGGTCCAGACTTGATCGCGAAACGAGTCTGTCGAGTAGAGTGTGGGCTCCAACATGGCTGGATTTGCTTGGCTGCCGATGTCACATCGCGAAAGTGGCATC
Droplet-5-in-core	GGGCATTCTAATACGACTCACTATAGGATTTGCTTGGCTGTTGATGTCACATCGCGAAAGTGGCATCAGCAGCCGAGCAAGTCCTGTTTTCGACGAGTGATTCTAGTCGCATCGCGAAAGCGGCTAGAGTCACTTGTCGAGAACTGCCGTGTTGGAGACGGTCGGGTCCAGACTTGATCGCGAAACGAGTCTGTCGAGTAGAGTGTGGGCTCCAACATGGC

## Sheet: Figure S10
Name of structure	DNA sequences
Droplet-5-in-core	GGGCATTCTAATACGACTCACTATAGGATTTGCTTGGCTGTTGATGTCACATCGCGAAAGTGGCATCAGCAGCCGAGCAAGTCCTGTTTTCGACGAGTGATTCTAGTCGCATCGCGAAAGCGGCTAGAGTCACTTGTCGAGAACTGCCGTGTTGGAGACGGTCGGGTCCAGACTTGATCGCGAAACGAGTCTGTCGAGTAGAGTGTGGGCTCCAACATGGC
