# Supplementary material for: PyFuRNAce: an integrated design engine for RNA origami
Source: Nat Commun. 2025 Dec 1;16:10815. doi: 10.1038/s41467-025-66290-x (PMC12669765; doi:10.1038/s41467-025-66290-x)
Supplement: Supplementary file 7 — Source Data [file 41467_2025_66290_MOESM7_ESM.zip › Source_Data/source_data_plate_reader.xlsx]

## Sheet: Result sheet
Method name: LM_broccoli
Application: SparkControl				V3.2
Device: Spark				Serial number: 2403009682
Firmware:				ABS:V4.3.2|ABS_MEX:V7.1.0|MTP:V14.3.3|FLUOR:V7.0.0|FLUOR_FP:V7.2.1|FLUOR_BOTTOM:V7.2.1|FLUOR_MEM:V7.1.0|FLUOR_MEX:V7.1.0|INJ:V3.1.1|PODI:V3.0.3
Date:				2025-07-15
Time:				13:01
System				BPE-PC-010W
User				BPE-PC-010W\Tecan
Plate				[GRE384ft] - Greiner 384 Flat Transparent Cat. No.: 781061/781101/781162/781185/781186/781165/781182
Lid lifter				No lid
Humidity Cassette				No humidity cassette
Smooth mode				Not selected
List of actions in this measurement script:
Plate
	Kinetic
		Fluorescence Bottom Reading				Broccoli
Name				GRE384ft
Plate layout
Plate area				J1-M3
Mode	Kinetic
Kinetic duration [hhmmss]				02:00:00
Interval time [hhmmss]				00:01:00
Mode	Fluorescence Bottom Reading
Name	Broccoli
Excitation				Monochromator
Excitation wavelength [nm]				470
Excitation bandwidth [nm]				10
Emission				Monochromator
Emission wavelength [nm]				505
Emission bandwidth [nm]				10
Gain Manual				90
Number of flashes				30
Integration time [µs]				40
Lag time [µs]				0
Settle time [ms]				0
Z-Position [μm]				31313
Z-Position mode				Manual
Part of Plate				J1-M3
Start Time				2025-07-15 11:00:52
Broccoli
Cycle Nr.	1	2	3	4	5	6	7	8	9	10	11	12	13	14	15	16	17	18	19	20	21	22	23	24	25	26	27	28	29	30	31	32	33	34	35	36	37	38	39	40	41	42	43	44	45	46	47	48	49
Time [s]	0	60.029	120.038	180.05	240.055	300.062	360.064	420.071	480.077	540.083	600.095	660.116	720.125	780.135	840.145	900.153	960.161	1020.17	1080.17	1140.18	1200.18	1260.19	1320.2	1380.21	1440.21	1500.22	1560.23	1620.23	1680.24	1740.25	1800.25	1860.26	1920.27	1980.28	2040.29	2100.3	2160.31	2220.32	2280.32	2340.33	2400.34	2460.35	2520.36	2580.36	2640.36	2700.37	2760.38	2820.39	2880.39
Temp. [°C]	36.7	36.8	36.8	36.9	36.9	37	36.9	36.9	37	36.9	37	37	37	36.9	36.9	37	36.9	37	37	37	37	37	37	37	37	37	37	37	37	37	37	37	37	37	37	37	37	37	37	37	37.1	37	37	37	37	37	37	37	37
A1
A2
A3
A4
A5
A6
A7
A8
A9
A10
A11
A12
A13
A14
A15
A16
A17
A18
A19
A20
A21
A22
A23
A24
B1
B2
B3
B4
B5
B6
B7
B8
B9
B10
B11
B12
B13
B14
B15
B16
B17
B18
B19
B20
B21
B22
B23
B24
C1
C2
C3
C4
C5
C6
C7
C8
C9
C10
C11
C12
C13
C14
C15
C16
C17
C18
C19
C20
C21
C22
C23
C24
D1
D2
D3
D4
D5
D6
D7
D8
D9
D10
D11
D12
D13
D14
D15
D16
D17
D18
D19
D20
D21
D22
D23
D24
E1
E2
E3
E4
E5
E6
E7
E8
E9
E10
E11
E12
E13
E14
E15
E16
E17
E18
E19
E20
E21
E22
E23
E24
F1
F2
F3
F4
F5
F6
F7
F8
F9
F10
F11
F12
F13
F14
F15
F16
F17
F18
F19
F20
F21
F22
F23
F24
G1
G2
G3
G4
G5
G6
G7
G8
G9
G10
G11
G12
G13
G14
G15
G16
G17
G18
G19
G20
G21
G22
G23
G24
H1
H2
H3
H4
H5
H6
H7
H8
H9
H10
H11
H12
H13
H14
H15
H16
H17
H18
H19
H20
H21
H22
H23
H24
I1
I2
I3
I4
I5
I6
I7
I8
I9
I10
I11
I12
I13
I14
I15
I16
I17
I18
I19
I20
I21
I22
I23
I24
J1	333	370	422	508	589	690	808	902	1033	1154	1263	1405	1522	1644	1769	1894	2026	2145	2279	2395	2519	2653	2756	2875	3021	3135	3229	3350	3459	3584	3692	3826	3925	4032	4142	4242	4338	4457	4528	4652	4745	4855	4958	5017	5134	5262	5348	5450	5540
J2	333	359	407	468	540	629	739	838	956	1058	1182	1299	1417	1533	1662	1761	1880	1998	2113	2222	2330	2451	2571	2676	2806	2910	3039	3154	3268	3392	3506	3624	3756	3864	3993	4115	4241	4377	4503	4616	4751	4849	5012	5112	5230	5359	5459	5574	5706
J3	320	345	376	420	488	554	639	717	811	893	987	1093	1189	1287	1377	1491	1586	1685	1785	1875	1991	2080	2175	2282	2384	2482	2583	2680	2761	2870	2990	3082	3200	3288	3394	3488	3622	3703	3806	3942	4059	4150	4258	4384	4495	4590	4696	4791	4899
J4
J5
J6
J7
J8
J9
J10
J11
J12
J13
J14
J15
J16
J17
J18
J19
J20
J21
J22
J23
J24
K1
K2
K3
K4
K5
K6
K7
K8
K9
K10
K11
K12
K13
K14
K15
K16
K17
K18
K19
K20
K21
K22
K23
K24
L1	303	298	285	287	284	284	283	280	279	279	274	273	274	277	274	269	270	264	273	262	273	261	272	268	267	267	268	264	262	265	269	266	263	269	266	266	267	264	265	268	267	263	263	261	268	266	264	263	267
L2	295	293	289	286	286	283	278	278	278	276	276	277	270	268	270	272	270	271	273	268	269	261	269	262	264	268	268	269	266	265	268	261	264	262	264	263	262	262	258	262	266	261	262	267	261	259	260	264	264
L3	300	296	287	290	285	283	281	282	279	277	271	273	271	276	274	271	272	272	271	266	272	265	267	272	266	270	267	266	269	265	262	264	270	271	268	261	265	263	266	266	264	268	264	268	262	270	266	263	264
L4
L5
L6
L7
L8
L9
L10
L11
L12
L13
L14
L15
L16
L17
L18
L19
L20
L21
L22
L23
L24
M1	86	85	86	84	83	84	81	84	82	82	82	83	82	81	83	82	84	79	83	81	80	83	84	83	84	81	81	84	82	82	82	84	82	82	81	85	84	82	81	82	81	81	82	81	83	82	83	83	82
M2	266	264	264	262	263	258	255	254	259	256	256	250	253	256	253	252	247	251	252	248	251	252	258	249	249	253	252	249	246	251	252	251	248	253	249	250	253	247	249	248	254	256	250	256	253	254	251	250	251
M3	84	86	85	86	81	82	81	83	84	85	80	79	83	82	86	84	83	85	81	81	80	83	85	83	83	83	81	83	83	86	86	82	83	81	84	81	83	86	84	80	85	83	80	82	83	83	84	82	83
M4
M5
M6
M7
M8
M9
M10
M11
M12
M13
M14
M15
M16
M17
M18
M19
M20
M21
M22
M23
M24
N1
N2
N3
N4
N5
N6
N7
N8
N9
N10
N11
N12
N13
N14
N15
N16
N17
N18
N19
N20
N21
N22
N23
N24
O1
O2
O3
O4
O5
O6
O7
O8
O9
O10
O11
O12
O13
O14
O15
O16
O17
O18
O19
O20
O21
O22
O23
O24
P1
P2
P3
P4
P5
P6
P7
P8
P9
P10
P11
P12
P13
P14
P15
P16
P17
P18
P19
P20
P21
P22
P23
P24
End Time				2025-07-15 12:59:58
[truncated: 71 more columns]
